# Supplementary material for: Deep-Learning-Enabled Computer-Aided Diagnosis in the Classification of Pancreatic Cystic Lesions on Confocal Laser Endomicroscopy
Source: Diagnostics (Basel). 2023 Mar 29;13(7):1289. doi: 10.3390/diagnostics13071289 (PMC10093377; doi:10.3390/diagnostics13071289)
Supplement: Supplementary file 1 [file diagnostics-13-01289-s001.zip]

Archive with 1 entries (1 files):
- diagnostics-2231316-supplementary.pdf
